# Supplementary material for: SNAT1 (SLC38A1) Is Not the Main Glutamine Transporter in Melanoma, but Controls Metabolism via Glutamine-Dependent Activation of P62 (SQSTM1)/cMYC-Axis
Source: Cancers (Basel). 2026 Mar 25;18(7):1068. doi: 10.3390/cancers18071068 (PMC13072269; doi:10.3390/cancers18071068)
Supplement: Supplementary file 1 [file cancers-18-01068-s001.zip]

Archive with 1 entries (1 files):
- cancers-4188588-supplementary.pdf
